# Supplementary material for: Seasonal Variations in the Toughness of Leaves: A Case Study Using Griselinia littoralis
Source: Integr Comp Biol. 2024 Mar 7;64(2):279–89. doi: 10.1093/icb/icae004 (PMC11406155; doi:10.1093/icb/icae004)
Supplement: icae004_Supplemental_File [file icae004_supplemental_file.xlsx]

## Sheet: Mechanical Properties
All individual specimen measurements of toughness, strength and thickness
	Toughness	Strength	Thickness
Date	Kc	su	t
	MPa √m	MPa	mm
2022-03-14	0.0494296	1.115	0.4
	0.0471125	1.04717	0.4
	0.0535365	0.949432	0.46
	0.0440726	1.16762	0.41
	0.0478664	1.2716	0.44
	0.0486182	1.19844	0.51
	0.0586901	1.3597	0.51
	0.0548001	1.5942	0.46
2022-03-21	0.0303519		0.45
	0.0369589		0.42
	0.028949		0.5
	0.0367091		0.45
	0.0270233		0.48
	0.0329499		0.4
	0.0383108		0.46
	0.0356776		0.44
2022-03-28	0.0382708	1.06429	0.5
	0.0410854	1.32075	0.42
	0.0526039	1.26832	0.42
	0.0585921	1.19601	0.43
	0.0392626	1.01509	0.51
	0.0350079	0.934169	0.58
	0.0426824	1.10455	0.48
	0.0410105	1.12939	0.46
	0.0358252	1.34358	0.6
	0.042757	1.17788	0.48
	0.0432078	1.02273	0.4
	0.0368847	0.994364	0.44
2022-04-04	0.0376723	1.30833	0.48
	0.0498274	1.22381	0.42
	0.0350789	0.923077	0.53
	0.0343946	1.1875	0.425
	0.0415946		0.415
	0.0304347		0.48
	0.0416842		0.38
	0.0445879		0.47
	0.0459857		0.44
	0.0404994		0.48
	0.0481093		0.39
2022-04-19	0.0495844		0.4
	0.0352343		0.49
	0.0378247		0.5
	0.0439394		0.5
	0.0401179		0.54
	0.0381736		0.46
	0.0397199		0.46
2022-05-11	0.0310911	1.05319	0.51
	0.0288037	1.10303	0.5
	0.0287348	0.944368	0.5
	0.0345876		0.48
	0.0210462		0.5
	0.0216495		0.5
	0.0371556		0.46
2022-05-23	0.0300611		0.56
	0.0318885		0.47
	0.034984		0.47
	0.0299405		0.45
2022-07-18	0.0424046	1.0675	0.62
	0.0355645	1.098	0.62
	0.0313702	1.15239	0.6
	0.0413598	1.16982	0.62
	0.0404077	1.0761	0.56
2022-07-26	0.0453414	1.08418	0.54
	0.0426233	0.929803	0.5
	0.0424875	1.15088	0.56
	0.0430575	1.10667	0.53
	0.0415398	1.11726	0.54
	0.0425999	1.11779	0.5
2022-08-01	0.0362848		0.54
	0.037155		0.52
	0.0418123		0.5
	0.0401886		0.48
	0.0365987		0.5
	0.0443439		0.46
2022-08-29	0.0443422	1.348	0.54
	0.0487655	1.164	0.5
	0.0354388	1.27347	0.53
	0.049694	1.3796	0.55
	0.048443	1.1553	0.56
	0.0278847	1.0678	0.61
2022-11-28	0.050593	1.34488	0.47
	0.0537005	1.4881	0.47
	0.0426893	1.24669	0.56
	0.0495224	1.62431	0.55
	0.0516712	1.58687	0.46
	0.0502246	1.36304	0.58
2022-12-06	0.0451101	1.27976	0.48
	0.0551452	1.545	0.42
	0.0514971	1.635	0.44
	0.0436233	1.28889	0.54
	0.0534581	1.38228	0.48
	0.052836	1.42041	0.51
2022-12-16	0.0695651	1.8502	0.42
	0.0597468	1.3289	0.4
	0.0657074	1.58	0.39
	0.0659038	1.70118	0.38
2023-01-04	0.0455104	1.50385	0.58
	0.0476585	1.44762	0.47
	0.046298	1.47495	0.49
	0.048017	1.54762	0.48
	0.0549138	1.5625	0.41
2023-01-20	0.0512645	1.29752	0.46
	0.0498385	1.46617	0.41
	0.0474764	1.09388	0.51
	0.0589265	1.27541	0.43
	0.0458524	1.19444	0.39
2023-02-08	0.0464472	1.26812	0.48
	0.0406667	1.09164	0.44
	0.0471528	1.26923	0.41
	0.0497136	1.48585	0.44
	0.0528686	1.47866	0.45
	0.047131	1.39822	0.49
2023-02-24	0.048151	1.45	0.44
	0.0488731	1.28519	0.54
	0.0489074	1.58746	0.5
	0.0364767	1.21481	0.53
	0.0515124	1.19048	0.55
2023-03-10	0.0515209	1.55005	0.46
	0.0509311	1.39572	0.36
	0.0496598	1.28766	0.45
	0.0479719	1.22807	0.39
	0.0439411	1.24332	0.46
	0.0521435	1.05712	0.48

## Sheet: Temperature
Daily temperature data (from Met Eireann)
Tmax = maximum air temperature
Tmin = minimum air temperature
Tsoil = average soil temperature
All values in degrees Celsius
Date	Tmax	Tmin	(Tmax-Tmin)/2	Tsoil
2022-02-01	10.8	8.5	9.65	7.875
2022-02-02	10.3	7.6	8.95	7.9
2022-02-03	11.4	4.5	7.95	7.65
2022-02-04	6.6	1.6	4.1	4.85
2022-02-05	9.5	2.4	5.95	4.7
2022-02-06	9.2	3.6	6.4	5.975
2022-02-07	11.4	3.1	7.25	6.075
2022-02-08	11.3	7.9	9.6	8.925
2022-02-09	7.9	2.7	5.3	6.65
2022-02-10	7	0.9	3.95	3.8
2022-02-11	8.4	0.6	4.5	3.425
2022-02-12	11.2	7.1	9.15	6.6
2022-02-13	9	4.3	6.65	6.625
2022-02-14	8.3	3.3	5.8	5.575
2022-02-15	10.9	5.8	8.35	5.625
2022-02-16	13.5	6.3	9.9	8.175
2022-02-17	7.2	3.1	5.15	5.45
2022-02-18	7.6	0.5	4.05	4.175
2022-02-19	10.4	1	5.7	3.475
2022-02-20	11.4	1	6.2	6.825
2022-02-21	9.8	2.6	6.2	5.5
2022-02-22	10.8	5.7	8.25	7.1
2022-02-23	11.9	3.3	7.6	5.95
2022-02-24	6.4	0.3	3.35	4.175
2022-02-25	10.6	2.1	6.35	4.775
2022-02-26	11	7.6	9.3	6.5
2022-02-27	9.2	6.7	7.95	6.225
2022-02-28	9.6	-1.1	4.25	6.775
2022-03-01	8.2	-4.4	1.9	4
2022-03-02	8.8	5.7	7.25	5.65
2022-03-03	9.8	3.4	6.6	7
2022-03-04	8.5	-1.7	3.4	5.3
2022-03-05	8	-3.1	2.45	4.1
2022-03-06	8.2	-3.9	2.15	4.2
2022-03-07	6.4	0.7	3.55	4.525
2022-03-08	12	4.4	8.2	5.125
2022-03-09	9.7	3.6	6.65	6.025
2022-03-10	10.9	3.2	7.05	7.075
2022-03-11	11.9	6.4	9.15	7.175
2022-03-12	9.8	4.9	7.35	7.225
2022-03-13	11.9	5.3	8.6	7.7
2022-03-14	11.2	1.4	6.3	6.35
2022-03-15	11.4	0.2	5.8	5.875
2022-03-16	9.5	3.6	6.55	7.4
2022-03-17	14.2	1.6	7.9	6.5
2022-03-18	12.6	-1.4	5.6	6.925
2022-03-19	13.9	4.1	9	8.1
2022-03-20	9.7	5.3	7.5	8.025
2022-03-21	11.9	5.8	8.85	9
2022-03-22	15.3	3.4	9.35	9.55
2022-03-23	15.5	0.8	8.15	9.275
2022-03-24	17.6	3.1	10.35	9.95
2022-03-25	16.1	1.2	8.65	11.175
2022-03-26	15.5	-1.3	7.1	10.225
2022-03-27	13.5	0.7	7.1	10.25
2022-03-28	15	-0.3	7.35	10.425
2022-03-29	12.6	3.3	7.95	10.775
2022-03-30	7.8	1.3	4.55	8.75
2022-03-31	7.9	-1.4	3.25	6.9
2022-04-01	8.5	-2.5	3	6.4
2022-04-02	9.3	-2.9	3.2	7.425
2022-04-03	12.5	-3.7	4.4	6.925
2022-04-04	13.3	8.7	11	10
2022-04-05	12.8	8.4	10.6	9.85
2022-04-06	11.9	6.1	9	8.875
2022-04-07	10.7	1.1	5.9	7.875
2022-04-08	9.6	-1.9	3.85	6
2022-04-09	10.5	-1.1	4.7	6.725
2022-04-10	9.7	-2.6	3.55	7
2022-04-11	11.7	7.7	9.7	8.25
2022-04-12	9.7	4.7	7.2	8.075
2022-04-13	16.4	4.8	10.6	10.65
2022-04-14	14.1	3.2	8.65	9.95
2022-04-15	17.3	6.7	12	11.825
2022-04-16	16.1	5.1	10.6	12.525
2022-04-17	12.7	7.5	10.1	11.425
2022-04-18	11.7	3.4	7.55	9.875
2022-04-19	12	-0.5	5.75	9.4
2022-04-20	14.3	-2.4	5.95	10.625
2022-04-21	14	1.1	7.55	11.9
2022-04-22	14.6	7.4	11	11.225
2022-04-23	14	6.5	10.25	10.825
2022-04-24	13.3	5.9	9.6	11.95
2022-04-25	11.6	3.3	7.45	12.125
2022-04-26	12.9	0.9	6.9	11.65
2022-04-27	12	-0.4	5.8	11.425
2022-04-28	12	-0.4	5.8	11.625
2022-04-29	12.7	-1	5.85	12.275
2022-04-30	12.2	6.9	9.55	11.475
2022-05-01	12.8	6.9	9.85	11.225
2022-05-02	15	7.3	11.15	12.175
2022-05-03	16.3	8.8	12.55	13.125
2022-05-04	16.8	6.7	11.75	14.025
2022-05-05	16.6	8.3	12.45	13.6
2022-05-06	15.1	7.9	11.5	13.2
2022-05-07	14.8	3.8	9.3	13.875
2022-05-08	19.9	3.4	11.65	14.775
2022-05-09	15	10	12.5	13.175
2022-05-10	16.8	9.3	13.05	13.45
2022-05-11	16.3	8.8	12.55	13.475
2022-05-12	14.7	6	10.35	12.375
2022-05-13	18.1	10.1	14.1	13.475
2022-05-14	16.2	8.8	12.5	16.6
2022-05-15	16.4	8.7	12.55	16.675
2022-05-16	19.4	11.6	15.5	16.3
2022-05-17	15.4	9.3	12.35	13.975
2022-05-18	16.3	9.9	13.1	12.825
2022-05-19	17.6	6.9	12.25	13.45
2022-05-20	16.3	10	13.15	13.525
2022-05-21	17.6	10	13.8	14.025
2022-05-22	17.6	9.7	13.65	14.625
2022-05-23	15.7	8.4	12.05	14.275
2022-05-24	16.6	7.8	12.2	14.425
2022-05-25	17.6	9.8	13.7	15.125
2022-05-26	17.6	7.9	12.75	15.1
2022-05-27	16.8	5	10.9	15.05
2022-05-28	16.8	2.4	9.6	16.2
2022-05-29	13.8	2.3	8.05	15.325
2022-05-30	13.5	4.9	9.2	13.8
2022-05-31	15.4	3.4	9.4	12.9
2022-06-01	16.2	3.2	9.7	15
2022-06-02	15.6	2.3	8.95	13.975
2022-06-03	15.4	9.4	12.4	14.75
2022-06-04	14.8	10.9	12.85	14.775
2022-06-05	11.5	10.2	10.85	12.5
2022-06-06	15.6	5.1	10.35	15.175
2022-06-07	16.3	3.2	9.75	16.1
2022-06-08	18.3	11.3	14.8	16.45
2022-06-09	20.3	10.8	15.55	15.275
2022-06-10	18.5	11.8	15.15	15.3
2022-06-11	18.2	11.3	14.75	14.725
2022-06-12	16.2	10.2	13.2	14
2022-06-13	15.7	10.2	12.95	14.35
2022-06-14	17.3	10.3	13.8	15.975
2022-06-15	19.4	9	14.2	18.475
2022-06-16	22.6	10.1	16.35	19.8
2022-06-17	18.9	11.3	15.1	18.025
2022-06-18	16	6.5	11.25	16.075
2022-06-19	17.4	8.1	12.75	15.675
2022-06-20	20.2	5.6	12.9	18.6
2022-06-21	18.2	11.3	14.75	18.25
2022-06-22	19.1	13.8	16.45	18.075
2022-06-23	21.9	13.7	17.8	19.2
2022-06-24	18.3	11.5	14.9	17.7
2022-06-25	17.8	9.4	13.6	16.5
2022-06-26	18.3	10.9	14.6	15.875
2022-06-27	16.9	8.7	12.8	15.475
2022-06-28	18.8	12.3	15.55	15.425
2022-06-29	18.5	11	14.75	16.35
2022-06-30	17.6	11.1	14.35	15.9
2022-07-01	17.6	11.3	14.45	15.775
2022-07-02	19.4	10.7	15.05	15.925
2022-07-03	18.3	10	14.15	16
2022-07-04	18.1	11	14.55	15.9
2022-07-05	19.7	11.8	15.75	16.775
2022-07-06	20.1	14.2	17.15	17.475
2022-07-07	22.4	13.3	17.85	18.55
2022-07-08	21	10.5	15.75	19.05
2022-07-09	21	15.4	18.2	19.425
2022-07-10	21.4	10.8	16.1	21.025
2022-07-11	27.2	8.9	18.05	21.4
2022-07-12	22.1	10.8	16.45	20
2022-07-13	20.4	10.2	15.3	19.15
2022-07-14	19.7	10.9	15.3	18.775
2022-07-15	21.1	11.6	16.35	19.425
2022-07-16	22.2	10.2	16.2	20.775
2022-07-17	27.8	14.2	21	22.175
2022-07-18	29.1	12.9	21	23.375
2022-07-19	26.5	14.3	20.4	22.65
2022-07-20	19	12.6	15.8	20
2022-07-21	18	10.6	14.3	19.175
2022-07-22	20	10.9	15.45	19.975
2022-07-23	23.1	14.4	18.75	19.625
2022-07-24	23.2	14.9	19.05	19.125
2022-07-25	19.1	12.7	15.9	17.3
2022-07-26	17.9	9	13.45	17
2022-07-27	16.6	6.6	11.6	16.775
2022-07-28	17.9	10.2	14.05	17.825
2022-07-29	21.5	10.1	15.8	18.35
2022-07-30	20.6	15.3	17.95	18.275
2022-07-31	19.4	11.1	15.25	18.3
2022-08-01	20.7	8.5	14.6	17.2
2022-08-02	24.5	16.9	20.7	19.175
2022-08-03	20.4	11.1	15.75	18.175
2022-08-04	18.3	8.9	13.6	16.4
2022-08-05	19.1	6	12.55	15.925
2022-08-06	19.7	7	13.35	15.975
2022-08-07	22.2	10.7	16.45	17.7
2022-08-08	22.5	8.7	15.6	19.3
2022-08-09	23.7	10.3	17	20.625
2022-08-10	25.7	10.1	17.9	21.3
2022-08-11	26.3	9.5	17.9	21.875
2022-08-12	25.3	10	17.65	22.525
2022-08-13	24.3	10	17.15	22.425
2022-08-14	25.3	11.3	18.3	21.9
2022-08-15	21.2	13.9	17.55	20.375
2022-08-16	18	10.7	14.35	16.85
2022-08-17	17.7	9.8	13.75	15.875
2022-08-18	22.1	13	17.55	16.775
2022-08-19	20	11.6	15.8	16.1
2022-08-20	22.7	11.5	17.1	17.025
2022-08-21	19.6	9.2	14.4	17.825
2022-08-22	23	13.8	18.4	19.05
2022-08-23	22.9	15.7	19.3	20.175
2022-08-24	19.7	12.6	16.15	18.225
2022-08-25	19.8	10.7	15.25	17.05
2022-08-26	18.1	7.8	12.95	16.9
2022-08-27	19.9	6.6	13.25	17.875
2022-08-28	17.8	9.8	13.8	17.3
2022-08-29	21.5	12	16.75	18.45
2022-08-30	19.1	10.5	14.8	18.65
2022-08-31	18.2	8.4	13.3	17.775
2022-09-01	19.3	12.9	16.1	18.55
2022-09-02	20.1	11.9	16	18.225
2022-09-03	16.3	11.4	13.85	15.6
2022-09-04	19.7	10.3	15	16.375
2022-09-05	19.5	11	15.25	16.8
2022-09-06	17.3	13.3	15.3	16.05
2022-09-07	18.2	14	16.1	16
2022-09-08	17.9	13.6	15.75	16.05
2022-09-09	18.5	9.6	14.05	16.15
2022-09-10	19.3	6.5	12.9	16.15
2022-09-11	19.5	8.7	14.1	14.925
2022-09-12	17.8	7.2	12.5	16.475
2022-09-13	16.9	4.9	10.9	13.95
2022-09-14	16.4	7.3	11.85	13.325
2022-09-15	17.3	8.4	12.85	13.775
2022-09-16	16.4	4.6	10.5	13.225
2022-09-17	15.5	3.1	9.3	12.275
2022-09-18	17.9	7.3	12.6	14.025
2022-09-19	17.4	11.5	14.45	14.7
2022-09-20	19.2	11.9	15.55	15.7
2022-09-21	18.5	11.5	15	15.4
2022-09-22	16.7	8	12.35	14.85
2022-09-23	16.9	6	11.45	13.1
2022-09-24	15.1	5	10.05	12.5
2022-09-25	14.3	3.8	9.05	11.6
2022-09-26	14.7	9.1	11.9	11.825
2022-09-27	12.5	7	9.75	11.1
2022-09-28	13.6	6.3	9.95	11.125
2022-09-29	16.3	7.4	11.85	11.6
2022-09-30	17.6	9.6	13.6	12.575
2022-10-01	17.1	10.1	13.6	12.075
2022-10-02	16.2	8.7	12.45	12.4
2022-10-03	17.4	11.4	14.4	13.3
2022-10-04	17.3	14.2	15.75	14.475
2022-10-05	15	8	11.5	12.5
2022-10-06	17	9.1	13.05	11.925
2022-10-07	14.9	7.5	11.2	12.325
2022-10-08	15	6.1	10.55	10.95
2022-10-09	15.1	6.2	10.65	11.45
2022-10-10	13.9	5.1	9.5	9.9
2022-10-11	13.7	7.9	10.8	10.825
2022-10-12	14.2	5	9.6	11.625
2022-10-13	16.4	1.3	8.85	9.975
2022-10-14	14.3	5.7	10	11.175
2022-10-15	13.1	6.6	9.85	9.7
2022-10-16	13.2	6.6	9.9	9.05
2022-10-17	15.3	5.3	10.3	10.35
2022-10-18	15.4	2.2	8.8	9.375
2022-10-19	13.2	11.8	12.5	11.45
2022-10-20	15.9	10.4	13.15	12.15
2022-10-21	15.8	12.6	14.2	12.95
2022-10-22	17.2	10.9	14.05	12.975
2022-10-23	17.6	10.4	14	13.55
2022-10-24	14.5	9.5	12	11.7
2022-10-25	15.8	8.9	12.35	11.45
2022-10-26	16.2	10.6	13.4	12.175
2022-10-27	18	9.3	13.65	12.25
2022-10-28	16.7	8.9	12.8	12.65
2022-10-29	17.7	10.8	14.25	12.25
2022-10-30	14.4	11.2	12.8	11.4
2022-10-31	15.9	9.6	12.75	11.325
2022-11-01	13.1	6.7	9.9	10
2022-11-02	14	6.6	10.3	8.85
2022-11-03	11.9	4.1	8	7.925
2022-11-04	11	2.9	6.95	7.175
2022-11-05	13.1	8.6	10.85	9.625
2022-11-06	13.4	8.4	10.9	9.225
2022-11-07	15.4	8.6	12	10.15
2022-11-08	12.6	9.1	10.85	9.275
2022-11-09	13.2	7.7	10.45	8.95
2022-11-10	15.7	13	14.35	11.35
2022-11-11	16.5	12.9	14.7	12.8
2022-11-12	14.8	12.6	13.7	12.425
2022-11-13	15.7	11	13.35	12.15
2022-11-14	12.1	9.3	10.7	11.175
2022-11-15	12	3.1	7.55	9.425
2022-11-16	11.3	0.1	5.7	7.55
2022-11-17	6.7	2.1	4.4	6.65
2022-11-18	8.9	2.6	5.75	6.525
2022-11-19	8.9	1.9	5.4	5.025
2022-11-20	8.7	4.3	6.5	5.975
2022-11-21	10.6	3.2	6.9	6.625
2022-11-22	6.2	-0.8	2.7	4.775
2022-11-23	10.1	4.3	7.2	5.875
2022-11-24	11	6.6	8.8	6.475
2022-11-25	10.9	6.4	8.65	6.425
2022-11-26	14.4	10.7	12.55	9.05
2022-11-27	11.2	6.5	8.85	7.825
2022-11-28	8.1	3.5	5.8	6.225
2022-11-29	8.7	1.9	5.3	6.2
2022-11-30	10.6	0.8	5.7	5.975
2022-12-01	11.4	5	8.2	7.5
2022-12-02	10.6	2.4	6.5	6.8
2022-12-03	8.8	2.7	5.75	6.975
2022-12-04	7.2	3.9	5.55	5.8
2022-12-05	8.3	5.5	6.9	5.975
2022-12-06	6.2	0.8	3.5	5.55
2022-12-07	4.8	0	2.4	3.725
2022-12-08	3.4	-2.4	0.5	2.25
2022-12-09	0.4	-3.2	-1.4	1.425
2022-12-10	0.3	-1.2	-0.45	1.45
2022-12-11	2.3	-1.1	0.6	1.525
2022-12-12	0.7	-2.9	-1.1	1.85
2022-12-13	3.8	-2.8	0.5	1.575
2022-12-14	4.1	-3.8	0.15	1.575
2022-12-15	2.6	-4.2	-0.8	0.675
2022-12-16	3.4	-3.1	0.15	0.375
2022-12-17	6.2	0	3.1	0.625
2022-12-18	13.4	3.2	8.3	3.125
2022-12-19	14.7	7.1	10.9	7.75
2022-12-20	8.6	5.7	7.15	4.95
2022-12-21	8.5	5	6.75	4.15
2022-12-22	6.7	-0.6	3.05	4.65
2022-12-23	10	-0.5	4.75	5.075
2022-12-24	11	6.5	8.75	5.425
2022-12-25	10.9	1.7	6.3	5.725
2022-12-26	4.9	1.3	3.1	3.325
2022-12-27	11.1	2	6.55	4.625
2022-12-28	11.3	5	8.15	5.85
2022-12-29	9.6	4.7	7.15	4.825
2022-12-30	11.4	6.9	9.15	6.425
2022-12-31	10	5.3	7.65	6.275
2023-01-01	6.8	1.3	4.05	5.225
2023-01-02	6.1	0.4	3.25	3.5
2023-01-03	13.3	5.6	9.45	6.125
2023-01-04	12.6	8.8	10.7	8.2
2023-01-05	12.6	6.7	9.65	8.025
2023-01-06	11.5	5.6	8.55	6.325
2023-01-07	10.7	6.4	8.55	6.675
2023-01-08	7.8	4.4	6.1	5.125
2023-01-09	7.9	3.7	5.8	4.475
2023-01-10	13.6	5.5	9.55	6.725
2023-01-11	11.8	5.5	8.65	5.6
2023-01-12	11.8	5.3	8.55	6.875
2023-01-13	9.5	6	7.75	5.75
2023-01-14	9.1	2	5.55	5.55
2023-01-15	5.2	0.9	3.05	3.925
2023-01-16	2.6	-2.9	-0.15	2.475
2023-01-17	2	-4.7	-1.35	1.175
2023-01-18	4	-0.5	1.75	1.175
2023-01-19	4.2	-0.9	1.65	1.525
2023-01-20	7	-4.8	1.1	1.375
2023-01-21	9.3	5.9	7.6	3.925
2023-01-22	10.9	7.5	9.2	6.3
2023-01-23	11.9	6.8	9.35	7.45
2023-01-24	10.8	6.9	8.85	6.825
2023-01-25	10	2.5	6.25	7.225
2023-01-26	8.1	1.5	4.8	5.3
2023-01-27	7.2	-0.2	3.5	4.475
2023-01-28	6.4	3.4	4.9	4.8
2023-01-29	10.1	4.1	7.1	5.825
2023-01-30	8.8	4.3	6.55	5.4
2023-01-31	8.5	5.6	7.05	5.95
2023-02-01	9.8	5.6	7.7	5.625
2023-02-02	10.5	8.2	9.35	7.225
2023-02-03	12.2	7.8	10	8.3
2023-02-04	11.1	1.1	6.1	7.525
2023-02-05	9.7	-4	2.85	4.2
2023-02-06	9.4	-0.6	4.4	4.275
2023-02-07	9.9	3.4	6.65	5.525
2023-02-08	9.3	2.6	5.95	5.075
2023-02-09	8.2	1.1	4.65	4.65
2023-02-10	11.5	3.9	7.7	6.05
2023-02-11	10.4	7.4	8.9	7.425
2023-02-12	10.8	4	7.4	7.275
2023-02-13	11	2.5	6.75	5.85
2023-02-14	14.2	3.6	8.9	6.5
2023-02-15	10.5	5.4	7.95	6.775
2023-02-16	13.1	7.1	10.1	8.425
2023-02-17	12.7	9.4	11.05	9.725
2023-02-18	11.5	8.2	9.85	9.175
2023-02-19	12	6.7	9.35	8.4
2023-02-20	12.7	8.3	10.5	9.075
2023-02-21	11.9	7.3	9.6	9.275
2023-02-22	7.8	2.9	5.35	6.95
2023-02-23	8.8	-1	3.9	5.375
2023-02-24	11.1	1.6	6.35	6.65
2023-02-25	7.4	0.1	3.75	5.45
2023-02-26	8.1	3	5.55	5.725
2023-02-27	7.4	3.5	5.45	6.05
2023-02-28	6.8	4.6	5.7	6.25
2023-03-01	8.8	4.7	6.75	6.575
2023-03-02	8	3.4	5.7	6.725
2023-03-03	7	3.8	5.4	6.45
2023-03-04	5	3	4	5.725
2023-03-05	9.3	2.2	5.75	5.775
2023-03-06	6.7	1.5	4.1	5.9
2023-03-07	5.5	-2.7	1.4	4.85
2023-03-08	5.2	-1.7	1.75	3.925
2023-03-09	3.3	0.7	2	3.675
2023-03-10	5.9	-2.4	1.75	3.775
